# Supplementary material for: Utilization of biopsy-based genomic classifier to predict distant metastasis after definitive radiation and short-course ADT for intermediate and high-risk prostate cancer
Source: Prostate Cancer Prostatic Dis. 2017 Jan 24;20(2):186–92. doi: 10.1038/pcan.2016.58 (PMC5435968; doi:10.1038/pcan.2016.58)
Supplement: Supplementary Table 1 [file pcan201658x4.xlsx]

## Sheet: Comparison of Data Sets
Table S1. Comparison of demographic and clinical characteristics between the analytic cohort and patients who were excluded
Variables	Analytic Cohort	Unavailable Specimens/QC Failures	P-value
No. patients (%)	100 (100%)	53 (100%)
Patient age, yr			0.956
Median (Range)	67 (47, 85)	68 (47, 76)
IQR (Q1, Q3)	60-71	61-71
Race, n (%)			0.691
African-American	16 (16%)	6 (11%)
Caucasian	79 (79%)	46 (87%)
Other	5 (5%)	1 (2%)
Pretreatment PSA (ng/ml)			0.101
Median (Range)	7.3 (1.5, 103)	5.4 (0.7, 37)
IQR (Q1, Q3)	4.7 - 14.9	4.6 - 9.0
Biopsy Gleason Group, n (%)			0.23
≤6	7 (7%)	4 (8%)
7 (3+4)	23 (23%)	15 (28%)
7 (4+3)	36 (36%)	11 (21%)
8	15 (15%)	14 (26%)
≥9	19 (19%)	9 (17%)
Clinical Stage, n (%)			1
≤T2a	64 (64%)	34 (64%)
≥T2b	35 (35%)	19 (36%)
Tx	1 (1%)	0 (0%)
Percent Positive Biopsy Cores			<0.001
Median (Range)	50 (7.7, 100)	33 (6.3, 100)
IQR (Q1, Q3)	33 - 75	20 - 50
NCCN Risk Category, n (%)			0.308
Low	0 (0%)	0 (0%)
Intermediate	55 (55%)	24 (45%)
High	45 (45%)	29 (55%)
Followup of Censored Patients, yr			0.158
Median (Range)	5.1 (1.3, 11.9)	5.5 (0.5, 14.8)
IQR (Q1, Q3)	3.4 - 6.3	4.0 - 7.0
Type of Radiation Therapy, n (%)			0.701
EBRT	97 (97%)	53 (100%)
Brachy	1 (1%)	0 (0%)
EBRT + Brachy	2 (2%)	0 (0%)
Type of Androgen Deprivation Therapy, n (%)			0.912
Bicalutamide	1 (1%)	0 (0%)
Combined Androgen Blockade	87 (87%)	46 (87%)
Leuprolide	12 (12%)	7 (13%)
