# Supplementary material for: Utilization of biopsy-based genomic classifier to predict distant metastasis after definitive radiation and short-course ADT for intermediate and high-risk prostate cancer
Source: Prostate Cancer Prostatic Dis. 2017 Jan 24;20(2):186–92. doi: 10.1038/pcan.2016.58 (PMC5435968; doi:10.1038/pcan.2016.58)
Supplement: Supplementary Table 2 [file pcan201658x5.xlsx]

## Sheet: BFailure
Table S2. Results of Cox proportional hazards analysis of GC, CAPRA, and NCCN risk category for biochemical failure
	Variables	UVA				MVA
		HR	95% LB	95% UB	p-value	HR	95% LB	95% UB	p-value
Model II	CAPRA**	1.23	1.01	1.49	0.042	1.17	0.94	1.47	0.16305
	Biopsy Decipher*	1.16	0.98	1.37	0.088	1.08	0.89	1.32	0.457912
Model III	NCCN High	1.21	0.58	2.52	0.612	0.933377	0.40967	2.12444	0.868706
	Biopsy Decipher*	1.16	0.98	1.37	0.088	1.16162	0.963181	1.40527	0.117014
Abbreviations: UVA, univariable analysis; MVA, multivariable analysis; LB, lower bound; UB, upper bound; yr, year
*HRs reported per 10% increase
**HRs reported per 1 unit increase
