# Supplementary material for: Utilization of biopsy-based genomic classifier to predict distant metastasis after definitive radiation and short-course ADT for intermediate and high-risk prostate cancer
Source: Prostate Cancer Prostatic Dis. 2017 Jan 24;20(2):186–92. doi: 10.1038/pcan.2016.58 (PMC5435968; doi:10.1038/pcan.2016.58)
Supplement: Supplementary Table 3 [file pcan201658x6.xlsx]

## Sheet: CRPC
Table S3. Results of Cox proportional hazards analysis of GC, CAPRA, and NCCN risk category for castrate resistance
	Variables	UVA				MVA
		HR	95% LB	95% UB	p-value	HR	95% LB	95% UB	p-value
Model II	CAPRA**	1.43598	0.85883	2.62863	0.177904	1.04645	0.530568	2.07985	0.895224
	Biopsy Decipher*	1.46982	1.06685	2.13342	0.0176471	1.48319	1.00235	2.44726	0.0485365
Model III	NCCN High	2.35	0.71	8.09	0.16	1.38557	0.367219	5.20222	0.624278
	Biopsy Decipher*	1.46982	1.06685	2.13342	0.0176471	1.42639	1.01023	2.08836	0.0435754
Abbreviations: UVA, univariable analysis; MVA, multivariable analysis; LB, lower bound; UB, upper bound; yr, year
*HRs reported per 10% increase
**HRs reported per 1 unit increase
